# Supplementary material for: Beta-Blocker Use in Patients Undergoing Non-Cardiac Surgery: A Systematic Review and Meta-Analysis
Source: Med Sci (Basel). 2024 Nov 11;12(4):64. doi: 10.3390/medsci12040064 (PMC11587062; doi:10.3390/medsci12040064)
Supplement: Supplementary file 1 [file medsci-12-00064-s001.zip]

Archive with 1 entries (1 files):
- medsci-3207646-supplementary.pdf
